# Supplementary material for: Global mean potassium intake: a systematic review and Bayesian meta-analysis
Source: Eur J Nutr. 2023 Mar 8;62(5):2027–37. doi: 10.1007/s00394-023-03128-6 (PMC10349712; doi:10.1007/s00394-023-03128-6)
Supplement: Supplementary file 2 — Supplementary file2 (XLSX 46 KB) [file 394_2023_3128_MOESM2_ESM.xlsx]

## Sheet: Sheet1
Country	Continent	Region	GBD_super_region	Title	Name_of_survey	Year_published	DOI_or_ISBN	Year_of_measurement	No_of_participants_included_in_measurement	Population_type	Paired_study	Dietary_or_urine_method	Method_of_measurement	Mean_potassium	unit_of_measurement(mg/mmol/mEq/mmol per 1000kcal)	SD_mean_potassium	Mean_sodium	SD_mean_sodium	unit_of_measurement(mg/mmol/mEq/mmol per 1000kcal)	Male_mean_potassium	Male_SD_potassium	Female_mean_potassium	Female_SD_potassium	Male_mean_sodium	Male_SD_sodium	Female_mean_sodium	Female_SD_sodium
Australia	Australia	Australasia	High-income	Ultra-processed foods and recommended intake levels of nutrients linked to non-communicable diseases in Australia: evidence from a nationally representative cross-sectional study	National Nutrition and Physical Activity Survey (part of Australian Health Survey)	2019	10.1136/bmjopen-2019-029544	2011-2012	12153	National sample of Australians ≥2 years old	No	Dietary	24 hour dietary recall	2841.8	mg/day	1300	2387.2	1387	mg/day
New Zealand	Australia	Australasia	High-income	New Zealand Adult Nutrition Survey	New Zealand Adult Nutrition Survey	2009	ISBN: 978-0-478-37348-6 (Online)	2008-2009	4721	National sample of New zealanders ≥15 years old	No	Dietary	24 hour dietary recall	3161	mg/day	2255	NA			3535		2817
Nigeria	Africa	Western Sub‐Saharan Africa	Sub‐Saharan Africa	Urinary sodium excretion and its association with blood pressure in Nigeria: A nationwide population survey	Urinary sodium excretion and its association with blood pressure in Nigeria: A nationwide population survey	2020	10.1111/jch.14069	2017-2018	2503	Adults in a nationally representative sample of Nigerians drawn from 12 rural and urban communities	No	Urine	24 hour urine	770	mg/day	471	2283.9		mg/day	678		612.3
Ghana	Africa	Western Sub‐Saharan Africa	Sub‐Saharan Africa	A community programme to reduce salt intake and blood pressure in Ghana	A community programme to reduce salt intake and blood pressure in Ghana	2006	10.1186/1471-2458-6-13	2001	1013	Adults aged 40-75 in the Ashanti region of central Ghana - mix of urban and semi-rural	No	Urine	24 hour urine	1892.44	mg/day	914.9	2327.6	1035	mg/day
Tanzania	Africa	Eastern Sub‐Saharan Africa	Sub‐Saharan Africa	Anthropometric and Biochemical Predictors for Hypertension in a Cross-Sectional Study in Zanzibar, Tanzania	Anthropometric and Biochemical Predictors for Hypertension in a Cross-Sectional Study in Zanzibar, Tanzania	2019	10.3389/fpubh.2019.00338	2013	1229	235 randomly selected households, including 1,229 (2 to 95 years) in Unguja Island, Zanzibar	No	Urine	Fasting morning urine	1407.9	mg/day	694.03	4056.28	1586.71	mg/day	1501	758.5	1313.13	625	4323.43	1794	3789.25	1379.31
Japan	Asia	High‐income Asia Pacific	High-income	Associations of Nutrient Patterns with the Prevalence of Metabolic Syndrome: Results from the Baseline Data of the Japan Multi-Institutional Collaborative Cohort Study	Japan Multi-Institutional Collaborative Cohort (J-MICC)	2019	10.3390/nu11050990	2005-2010	30108	Adults aged 35-69 years	No	Dietary	Food frequency questionnaire	2012	mg/day	416.5	1675	423	mg/day
Trinidad and Tobago	South America	Caribbean	Latin America and Caribbean	Socio-demographic factors in relation to habitual sodium and potassium intakes among adults in Trinidad and Tobago	Socio-demographic factors in relation to habitual sodium and potassium intakes among adults in Trinidad and Tobago	2021	10.1177/02601060211031741	2013-2016	11783	Adults aged 18-65 years old	No	Dietary	Food frequency questionnaire	3030	mg/day	1025.5	2816	528	mg/day	3229	1033	2831	1020	3080	520	2553	536
Brazil	South America	Tropical Latin America	Latin America and Caribbean	Ultra-processed foods and the nutritional dietary profile in Brazil	Brazilian Family Budgets Survey	2015	10.1590/S0034-8910.2015049006132	2008-2009	32898	Brazilian population ≥10 years old	No	Dietary	24 hour dietary recall (done twice on non-consecutive days)	2379.9	mg/day	NA	3172.2	NA	mg/day
Brazil	South America	Tropical Latin America	Latin America and Caribbean	Factors associated with urinary sodium/ potassium ratio in participants in the ELSA-Brazil study	Brazilian Longitudinal Study of Adult Health (ELSA-Brazil)	2019	10.1590/0102-311X00039718	2008-2010	9079	Active and retired public employees aged 35-74. Male only	No	Urine	12 hour night-time urine	2367.5	mg/day	945	4271	1914	mg/day	2595	1043	2140	847	4963	2225	3580	1604
Canada	North America	High‐income North America	High-income	Consumption Patterns of Grain-Based Foods among Adults in Canada: Evidence from Canadian Community Health Survey—Nutrition 2015	Canadian Community Health Survey-Nutrition 2015	2019	10.3390/nu11040784	2015	24000	Individuals ≥1 living in private dwellings in all provinces in Canada		Dietary	24 hour dietary recall	2551	mg/day		2583		mg/day
Canada	North America	High‐income North America	High-income	Consumption of ultra-processed foods predicts diet quality in Canada	Canadian Community Health Survey, Nutrition (2004)	2016	10.1016/j.appet.2016.11.006	2004-2005	33694	Greater than 2 years, Individuals ≥2 living in private dwellings in all provinces in Canada	No	Dietary	24 hour dietary recall	3139.9	mg/day		3140.4		mg/day
US	North America	High‐income North America	High-income	Tree nut consumption improves nutrient intake and diet quality in US adults: an analysis of National Health and Nutrition Examination Survey (NHANES) 1999-2004	National Health and Nutrition Examination Surveys (NHANES) 1999-2000, 2001-2002, and 2003-2004	2010	PMID: 20200000	1999-2004	13292	Adults aged ≥19 years	No	Dietary	24 hour dietary recall	2747	mg/day	1959	3464	1959	mg/day
US	North America	High‐income North America	High-income	Highlighting the ratio of sodium to potassium in population-level dietary assessments: cross-sectional data from New York City, USA	Community Health Survey Heart Follow-Up Study (HFUS), New York City	2014	10.1017/S1368980014001293	2010	1656	Adults aged ≥18 years in New York City	No	Urine	24 hour urine	2175	mg/day	1702	3239	2482	mg/day	2387		1993		3583		2944
Greece	Europe	Western Europe	High-income	Micronutrient dietary intakes and their food sources in adults: the Hellenic National Nutrition and Health Survey (HNNHS)	Hellenic National Nutritional and Health Survey (HNNHS)	2020	10.1111/jhn.12840	2013-2015	2389	Non-institutionalised Greek adults ≥19 years	No	Dietary	24 hour dietary recall	3029.8	mg/day	1512	NA			3377	1512	2683	1332
Spain	Europe	Western Europe	High-income	Population dietary habits and physical activity modification with age	Cardiovascular heart-risk survey, Gerona, Spain	2004	10.1038/sj.ejcn.1601782	1994-1996	1577	Community dwelling adults aged 25-74 years		Dietary	72 hour dietary recall	3639.1	mg/day	NA	2168.6	NA	mg/day
Spain	Europe	Western Europe	High-income	Trends in energy and nutrient intake and risk of inadequate intakes in Catalonia, Spain (1992-2003)	ENCAT (1992-1993)	2007	10.1017/S1368980007000961	1992-1993	1211	Representative sample of Catalan population aged 10-75 years	No	Dietary	24 hour dietary recall	3079	mg/day	NA	2564.1	NA	mg/day
Spain	Europe	Western Europe	High-income	Trends in energy and nutrient intake and risk of inadequate intakes in Catalonia, Spain (1992-2003)	ENCAT (2002-2003)	2007	10.1017/S1368980007000961	2002-2003	2060	Representative sample of Catalan population aged 10-75 years	No	Dietary	24 hour dietary recall	2831.6	mg/day	NA	2603.8		mg/day
Portugal	Europe	Western Europe	High-income	Prevalence, awareness, treatment and control of hypertension and salt intake in Portugal: changes over a decade. The PHYSA study	Portuguese HYpertension and Salt study (PHYSA)	2014	10.1097/HJH.0000000000000162	2011-2012	2568	Representative sampleof the general population aged 18-90 years	No	Urine	24 hour urine	2960.1	mg/day	1049	4181.4	1483.5	mg/day	2979.6	1095.9	2940.6	975	4268	1534	4094	1432.9
France	Europe	Western Europe	High-income	Breakfast Consumption in French Children, Adolescents, and Adults: A Nationally Representative Cross-Sectional Survey Examined in the Context of the International Breakfast Research Initiative	Comportements et Consommations Alimentaires en France (CCAF) 2012–2013	2018	10.3390/nu10081056	2012-2013	1727	National sample of ≥3 years old	No	Dietary	7 day food diary	2751.3	mg/day	903	2911.6	1030.6	mg/day
France	Europe	Western Europe	High-income	Consumption of 100% Pure Fruit Juice and Dietary Quality in French Adults: Analysis of a Nationally Representative Survey in the Context of the WHO Recommended Limitation of Free Sugars	CCAF 2015-2016	2018	10.3390/nu10040459	2015-2016	1739	National sample of ≥3 years old.	No	Dietary	7 day food diary	2841.1	mg/day	1202	2909	1388	mg/day
France	Europe	Western Europe	High-income	Comparison of Dietary Intakes Between a Large Online Cohort Study (Etude NutriNet-Santé) and a Nationally Representative Cross-Sectional Study (Etude Nationale Nutrition Santé) in France: Addressing the Issue of Generalizability in E-Epidemiology	NutriNet-Sante Study	2016	10.1093/aje/kww016	2009-2010	49443	Volunteers with internet access aged ≥18 years	No	Dietary	24 hour dietary recall (self administered- web based)	3092.5	mg/day	1460	NA			3344	976	2840	778
France	Europe	Western Europe	High-income	Comparison of Dietary Intakes Between a Large Online Cohort Study (Etude NutriNet-Santé) and a Nationally Representative Cross-Sectional Study (Etude Nationale Nutrition Santé) in France: Addressing the Issue of Generalizability in E-Epidemiology	Etude Nationale Nutrition Sante (ENNS: 2006-2007)	2016	10.1093/aje/kww016	2006-2007	2754	Non-institutionalised adults aged 18-74 years	No	Dietary	24 hour dietary recall	2931.7	mg/day	1668	NA			3194	1237	2668	1030
France	Europe	Western Europe	High-income	Adherence to a Mediterranean diet and energy, macro- and micronutrient intakes in older persons	The Three City Study	2012	10.1007/s13105-012-0190-y	2001-2002	1595	Community dwelling adults ≥65 years	No	Dietary	24 hour dietary recall	2780	mg/day	839	NA			3023	856	2536	823
Germany	Europe	Western Europe	High-income	Nutritional Behaviour Differences in Germany	MONICA	1996	10.1515/reveh.1996.11.1-2.35	1988-1989	1105	East Germany-random sample survey	No	Dietary	3 day food diary	2615.5	mg/day	706	4632.5	1171	mg/day	2940	750	2291	622	5355	1341	3910	1002
Germany	Europe	Western Europe	High-income	Nutritional Behaviour Differences in Germany	VERA study	1996	10.1515/reveh.1996.11.1-2.35	1987-1988	1994	Representative random sample in West Germany	No	Dietary	7 day food diary	2989	mg/day	880	3048.5	1041	mg/day	3202	946	2776	814	3572	1176	2525	907
Turkey	Europe	North Africa and Middle East	North Africa and Middle East	The relationship between sleep duration, sleep quality and dietary intake in adults	The relationship between sleep duration, sleep quality and dietary intake in adults	2020	10.1007/s41105-019-00244-x	2017	2446	Adults aged 20-64 years	No	Dietary	24 hour dietary recall	2039.23	mg/day	812.6
Belgium	Europe	Western Europe	High-income	Pulse Rate and Sodium Intake Interact to Determine Blood Pressure Determine Blood Pressure	Pulse Rate and Sodium Intake Interact to Determine Blood Pressure Determine Blood Pressure	1991	10.1093/ajh/4.2.107	1979-1982	2081	Random sample of households in two Belgian districts	No	Urine	24 hour urine	2523.3	mg/day	897	3719.1	1610	mg/day
Poland	Europe	Central Europe	Central Europe, Eastern Europe, and Central Asia	Diet quality in the population of Norway and Poland: differences in the availability and consumption of food considering national nutrition guidelines and food market	WOBASZ II	2021	10.1186/s12889-021-10361-3	2013-2014	4979	Residents of 16 voivodships aged ≥18 years	No	Dietary	24 hour dietary recall	3223	mg/day	1253	NA			3540	1400	2906	1106
Norway	Europe	Western Europe	High-income	Diet quality in the population of Norway and Poland: differences in the availability and consumption of food considering national nutrition guidelines and food market	NORKOST 3	2021	10.1186/s12889-021-10361-3	2010-2011	1760	Adults aged 18-70 years	No	Dietary	24 hour dietary recall	3820	mg/day	1139	NA			4250	1303	3383	976
Poland	Europe	Central Europe	Central Europe, Eastern Europe, and Central Asia	Vegetables, Potatoes and Their Products as Sources of Energy and Nutrients to the Average Diet in Poland	Household Budget Survey, Poland	2021	10.3390/ijerph18063217	2016	99230	Representative sample of Polish hosueholds	No	Dietary		2617.85	mg/day		3863.84		mg/day
Poland	Europe	Central Europe	Central Europe, Eastern Europe, and Central Asia	Comparison between household budget survey and 24-hour recall data in a nationally representative sample of Polish households	Individual nutritional survey (INS), Poland	2004	10.1079/PHN2004695	2000	3716	Individuals aged 0-96 years who were eNAolled in the Household Budget Survey, Poland	No	Dietary	24 hour dietary recall	3198	mg/day	1174	4007	1500	mg/day
Italy	Europe	Western Europe	High-income	Geographic and socioeconomic variation of sodium and potassium intake in Italy: results from the MINISAL-GIRCSI programme	MINISAL-GIRCSI	2015	10.1136/bmjopen-2014- 007467	2008-2012	3857	Adults aged 35-79 years from 20 regions	No	Urine	24 hour urine	2246.4	mg/day	928	3544.3	1927.4	mg/day
Italy	Europe	Western Europe	High-income	The third Italian National Food Consumption Survey, INAAN-SCAI 2005e06 e Part 1: Nutrient intakes in Italy	Italian National Food Consumption Survey (INAAN-SCAI)	2010	10.1016/j.numecd.2010.03.001	2005-2006	3323	Males and females living in private households aged 0.1-97.7 years	No	Dietary	72 hour food diary	2746.6	mg/day	790	NA			3213	886	2806	795
Italy	Europe	Western Europe	High-income	Dietary and nutritional patterns in an elderly rural population in Northern and Southern Italy:II. Nutritional profiles associated with food behaviours	Dietary and nutritional patterns in an elderly rural population in Northern and Southern Italy:II. Nutritional profiles associated with food behaviours	2003	10.1038/sj.ejcn.1601720	1992-1993	2302	Adults aged ≥65 years living at home or in nursing homes	No	Dietary	Food frequency questionnaire	3742.9	mg/day		NA
Italy	Europe	Western Europe	High-income	Anthropometric and dietary determinants of blood pressure in over 7000 Mediterranean women: the European Prospective Investigation into Cancer and Nutrition-Florence cohort	EPIC-Florence	2008	10.1097/HJH.0b013e32830ef75c	1993-1998	7601	Women aged 35-64 years	No	Dietary	Food frequency questionnaire	3366.42	mg/day	959	2457.96	963	mg/day
Italy	Europe	Western Europe	High-income	Dietary Micronutrient and Mineral Intake in the Mediterranean Healthy Eating, Ageing, and Lifestyle (MEAL) Study	Mediterranean Healthy Eating, Ageing, and Lifestyle (MEAL)	2018	10.3390/antiox7070079	2014-2015	1838	Adults living in city of Catania	No	Dietary	Food frequeency questionnaire	3653.59	mg/day	1371	2847.07	1097	mg/day	3732	889	3596	1044.7	2924	1150	2791	1053
Switzerland	Europe	Western Europe	High-income	Associations of sodium, potassium and protein intake with blood pressure and hypertension in Switzerland	Swiss Salt Study	2017	10.4414/smw.2017.14411	2010-2012	1336	Permanent residents aged ≥15 years	No	Urine	24 hour urine	2561	mg/day	990	3595	1602	mg/day
Switzerland	Europe	Western Europe	High-income	Sodium Intake Is Associated With Renal Resistive Index in an Adult Population-Based Study	Swiss Kidney Project on Genes in Hypertension (SKIPOGH)	2020	10.1161/ HYPERTENSIONAHA.120.15932	2009-2013	1002	Adults in 2 regions(Bern and Geneva) of European ancestry	No	Urine	24 hour urine	2484.3	mg/day	900	3261.4	1405	mg/day
Netherlands	Europe	Western Europe	High-income	Polymorphisms in genes of the renin-angiotensin-aldosterone system and renal cell cancer risk: Interplay with hypertension and intakes of sodium, potassium and fluid	Netherlands Cohort Study	2014	10.1002/ijc.29060	1986-2006	3379	Adults aged 55-69 years at baseline	No	Dietary	Food frequency questionnaire	3500	mg/day	600	2300	600	mg/day
Netherlands	Europe	Western Europe	High-income	Dietary sodium, calcium, and potassium, and blood pressure	Dietary sodium, calcium, and potassium, and blood pressure	1986	10.1093/oxfordjournals.aje.a114332	1953-1954	2291	Civil servants and their spouses aged 40-65 year	No	Dietary	Food frequency questionnaire	3720	mg/day	840	2120	540	mg/day	4210	980	3220	700	2460	620	1780	460
Netherlands	Europe	Western Europe	High-income	Dietary Calcium, Potassium, Magnesium and Blood Pressure in the Netherlands	The Monitoring Project on Cardiovascular Risk Factors	1995	10.1093/ije/24.6.1117	1987-1991	20921	Adults aged 20-59 years	No	Dietary	Food frequency questionnaire	4046.5	mg/day	819	NA			4332	892	3761	746
Finland	Europe	Western Europe	High-income	Urinary sodium and potassium excretion and the risk of type 2 diabetes: a prospective study in Finland	Urinary sodium and potassium excretion and the risk of type 2 diabetes: a prospective study in Finland	2005	10.1007/s00125-005-1824-1	1982-1987	1935	Adults aged 25-64 years	No	Urine	24 hour urine	3168.75	mg/day	945.7	NA
Denmark	Europe	Western Europe	High-income	Geographic and socioeconomic diversity of food and nutrient intakes: a comparison of four European countries	The Danish National Survey on Diet and Physical Activity 2005-2008	2018	10.1007/s00394-018-1673-6	2005-2008	2025	Adults aged 18-75 years	No	Dietary	7 day food diary	3143	mg/day	848	3012	708	mg/day
Czech Republic	Europe	Central Europe	Central Europe, Eastern Europe, and Central Asia	Geographic and socioeconomic diversity of food and nutrient intakes: a comparison of four European countries	Czech National Food Consumption Survey 2003-2004	2018	10.1007/s00394-018-1673-6	2003-2004	1869	Adults aged 18-90 years	No	Dietary	24 hour dietary recall	2288	mg/day	503	4244	908	mg/day
UK	Europe	Western Europe	High-income	Estimated 24-Hour Urinary Sodium Excretion and Incident Cardiovascular Disease and Mortality Among 398628 Individuals in UK Biobank	UK Biobank	2020	10.1161/HYPERTENSIONAHA.119.14302	2006-2010	398628	Adults aged 45-69 years	No	Urine	Spot urine	4520.88	mg/day	2353	3300	1840	mg/day
UK	Europe	Western Europe	High-income	Diets containing the highest levels of dairy products are associated with greater eutrophication potential but higher nutrient intakes and lower financial cost in the United Kingdom	UK National Diet and Nutrition Survey	2019	10.1007/s00394-019-01949-y	2008-2012	1655	Adults aged 19-64 years	No	Dietary	4 day food diary	2787	mg/day	892	2254	850	mg/day
UK	Europe	Western Europe	High-income	Association Between Blood Pressure and Dietary Factors in the Dietary and Nutritional Survey of British Adults	Dietary and Nutritional Survey of British Adults	1997	PMID: 9009983	1986-1987	2635	Adults aged 16-64 in private dwellings	No	Urine	24 hour urine	2720.3	mg/day		3485.7		mg/day
UK	Europe	Western Europe	High-income	Calcium, diet and fracture risk: a prospective study of 1898 incident fractures among 34 696 British women and men	European Prospective Investigation of Cancer (EPIC) -Oxford	2007	10.1017/S1368980007696402	1993-2000	34696	Adults aged ≥20 years	No	Dietary	Food frequency questionnaire	3889.5	mg/day	987	NA			3968	991	3811	984
Thailand	Asia	Southeast Asia	Southeast Asia, East Asia, and Oceania	Estimated dietary sodium intake in Thailand: A nationwide population survey with 24-hour urine collections	Estimated dietary sodium intake in Thailand: A nationwide population survey with 24-hour urine collections	2020	10.1111/jch.14147	2019-2020	1599	Adults aged ≥18 years, excluded if known CKD, diuretic therapy, pregnant, breastfeeding, used salt supplements, sodium retaining medicine or steroid therapy	No	Urine	24 hour urine	1220.5	mg/day	492	3305.1	1565	mg/day
Philippines	Asia	Southeast Asia	Southeast Asia, East Asia, and Oceania	Food Sources and Nutrient Intakes of Filipino Working Adults	Food Sources and Nutrient Intakes of Filipino Working Adults	2020	10.3390/nu12041009	?2013	1264	Adults aged 19-59 years with at least one years experience in the workplace	No	Dietary	24 hour dietary recall	1617.8	mg/day	426	1038.6	461	mg/day
Singapore	Asia	High‐income Asia Pacific	High-income	DASH Dietary Pattern, Mediation by Mineral Intakes, and the Risk of Coronary Artery Disease and Stroke Mortality	Singapore Chinese Health Study	2019	10.1161/JAHA.118.011054.	1993-1998	57078	Adults aged 45-74 years of two major Chinese dialects, Cantonese and Hokkiens	No	Dietary	Food frequency questionnaire	1764.2	mg/day	1060	1117.6	334	mg/day
Taiwan	Asia	East Asia	Southeast Asia, East Asia, and Oceania	Urinary sodium excretion and the risk of CVD: a community-based cohort study in Taiwan	Chin-Shan Community Cardiovascular Cohort Study (CCCC)	2021	10.1017/S0007114521001768	1992-2013	1110	Adults aged ≥35 years from Chin-Chan Township, Taipei, Taiwan	No	Urine	Overnight urine	1025	mg/day	550	3280	700	mg/day
India	Asia	South Asia	South Asia	Dietary Salt Intake and Hypertension in An Urban South Indian Population – [CURES - 53]	Chennai Urban Rural Epidemiology Study	2007	PMID: 17879493	2003	1902	Adults aged ≥20 years in Chennai City, Southern India	No	Dietary	Food frequency questionnaire	2294	mg/day	717	3982	1389	mg/day
South Korea	Asia	High‐income Asia Pacific	High-income	Association between unhealthy plant-based diets and metabolic syndrome in adult men and women: a population-based study in South Korea	Korea National Health and Nutrition Examination Survey (KHANES) 2012-2016	2021	10.1017/S0007114520002895	2012-2016	14450	Adults aged ≥19 years	No	Dietary	Food frequency questionnaire	1386.5	mg/day	942	NA			1248.7	681	1520.8	986
South Korea	Asia	High‐income Asia Pacific	High-income	Sodium and potassium intake patterns and trends in South Korea	KHANES 2009	2013	10.1038/jhh.2012.43	2009	9264	Non-institutionalised individuals aged >1 year	No	Dietary	24 hour dietary recall	2860	mg/day		4680		mg/day
South Korea	Asia	High‐income Asia Pacific	High-income	Sodium and potassium intake patterns and trends in South Korea	KHANES 2005	2013	10.1038/jhh.2012.43	2005	8819	Non-institutionalised individuals aged >1 year	No	Dietary	24 hour dietary recall	2560	mg/day		4520		mg/day
South Korea	Asia	High‐income Asia Pacific	High-income	Sodium and potassium intake patterns and trends in South Korea	KHANES 1998	2013	10.1038/jhh.2012.43	1998	10267	Non-institutionalised individuals aged >1 year	No	Dietary	24 hour dietary recall	2580	mg/day		4550		mg/day
South Korea	Asia	High‐income Asia Pacific	High-income	Dietary sodium and potassium intake in relation to non-alcoholic fatty liver disease	Kangbuk Samsung Health Study	2016	10.1017/S0007114516003391	2011-2013	100177	men and women who underwent comprehensive screening health examinations at the two Kangbuk Samsung Hospital Health Screening Centers in Seoul and Suwon, South Korea	No	Dietary	Food frequency questionnaire	1990	mg/day	724	2186	1166	mg/day
China	Asia	East Asia	Southeast Asia, East Asia, and Oceania	Association of a Province-Wide Intervention With Salt Intake and Hypertension in Shandong Province, China, 2011-2016	Shadong-Ministry of Health Action on Salt and Hypertension (SMASH)	2020	10.1001/jamainternmed.2020.0904	2011	2024	Adults aged 18-69 years	No	Urine	24 hour urine	1607	mg/day	2204	5338	6253	mg/day	1615
China	Asia	East Asia	Southeast Asia, East Asia, and Oceania	Twenty-Four–Hour Urinary Sodium and Potassium Excretion and Their Associations With Blood Pressure Among Adults in China	Action on Salt China	2020	10.1161/HYPERTENSIONAHA.120.15238	2018	5353	Local residents aged 18-75 years in 6 provinces, eNAolled in 3 RCTs (CIS, HIS, AIS).	No	Urine	24 hour urine	1573.7	mg/day	627	4318	1814	mg/day	1555.3	633.7	1591.4	620.2	4553	1902.9	4092.7	1694.6
China	Asia	East Asia	Southeast Asia, East Asia, and Oceania	Effects of environmental and genetic risk factors for salt sensitivity on blood pressure in northern China: the systemic epidemiology of salt sensitivity (EpiSS) cohort study	Epidemiology of Salt Sensitivity (EpiSS)	2018	10.1136/bmjopen-2018- 023042)	2014-2016	2057	Individuals aged between 35-70 years in selected communities	No	Urine	24 hour urine	1209.78	mg/day		2380.5		mg/day
China	Asia	East Asia	Southeast Asia, East Asia, and Oceania	Prevalence, awareness, treatment and control of hypertension and sodium intake in Jiangsu Province, China: a baseline study in 2014	National Salt Reduction Action baseline survey	2016	10.1186/s12889-016-2712-y	2013-2014	2202	Adults aged 18-69 years in Jiangsu province, China	No	Urine	24 hour urine	1091.61	mg/day	370	4328.37	1597.35	mg/day	1106.43	347.88	1077.96	347.88	4516.28	1662.67	4150.81	1512.71
China	Asia	East Asia	Southeast Asia, East Asia, and Oceania	Association of dietary pattern and body weight with blood pressure in Jiangsu Province, China	Association of dietary pattern and body weight with blood pressure in Jiangsu Province, China	2014	10.1186/1471-2458-14-948	2002	2518	Adults aged ≥20 years	No	Dietary	24 hour dietary recall	1700	mg/day		NA
China	Asia	East Asia	Southeast Asia, East Asia, and Oceania	Assessment and validation of spot urine in estimating the 24-h urinary sodium, potassium, and sodium/potassium ratio in Chinese adults	Zhejiang salt reduction and Hypertension project- baseline survey	2020	10.1038/s41371-019-0274-z	2016	1428	Adults aged 18-69 years in Zhejiang province	No	Urine	24 hour urine	1439.38	mg/day	676.6	3845.37	1718	mg/day	1427.01	741	1490.2	606	4016.72	1805.96	3680	1612.7
Japan	Asia	High‐income Asia Pacific	High-income	Dietary Intake of Nutrients with Adequate Intake Values in the Dietary Reference Intakes for Japanese	National Health and Nutrition Survey, Japan (2003-2009)	2013	10.3177/jnsv.59.584	2003-2009	64624	Non-institutionalised individuals aged ≥1 year	No	Dietary	24 hour food diary	2242	mg/day	733	NA			2328	759	2156	707
China	Asia	East Asia	Southeast Asia, East Asia, and Oceania	Is a Hypertension Diagnosis Associated With Improved Dietary Outcomes Within 2 to 4 Years? A Fixed-Effects Analysis From the China Health and Nutrition Survey	China Health and Nutrition Survey (1991-2015)	2019	10.1161/JAHA.119.012703	1991-2015	16264	Adults aged 18-75 years	No	Dietary	24 hour dietary recall	1681.5	mg/day	710	5470	2895	mg/day	1773	722	1590	698	5620	2950	5320	2840
China	Asia	East Asia	Southeast Asia, East Asia, and Oceania	A comparison of dietary and non-dietary factors of hypertension and normal blood pressure in a Chinese population	The Tianjin Project; crosssectional surveys 1989, 1992	2001	10.1038/sj.jhh.1001218	1989-1992	2068	Individuals aged 35-64 years in the city of Tianjin	No	Dietary	72 hour food diary	2056.3	mg/day	1079	6111.3	4683	mg/day	2195.5	833	1917	779.78	6362.5	3413	5860	3201
China	Asia	East Asia	Southeast Asia, East Asia, and Oceania	The Difference in Nutrient Intakes between Chinese and Mediterranean, Japanese and American Diets	China National Nutrition and Health Monitoring Survey	2015	10.3390/nu7064661	2010-2012	2659	Household members ≥2 years	No	Dietary	24 hour dietary recall	1541	mg/day	738	5110	4121	mg/day	1625	772	1457	704	5413	4076	4806	4167
Japan	Asia	High‐income Asia Pacific	High-income	The association between the incidence of urolithiasis and nutrition based on Japanese National Health and Nutrition Surveys	National Health and Nutrition Survey, 2002	2013	10.1007/s00240-013-0567-6	2002	11491	Non-institutionalised individuals aged ≥1 year	No	Dietary	Food frequency questionnaire	2389	mg/day		NA
China	Asia	East Asia	Southeast Asia, East Asia, and Oceania	The Relationship Between Cations and Blood Pressure in the People's Republic of China	The Relationship Between Cations and Blood Pressure in the People's Republic of China	1987	10.1161/01.hyp.9.6.654	1984-1985	2008	Farmers and nonfarmers in northern China (region of Beijing) and sout China (region of Fuchow)	No	Urine	24 hour urine	1301.82	mg/day	560	4504.1	1807	mg/day	1292.8	561.6	1310.4	559.6	4672.45	1859.5	4335.5	1756
China	Asia	East Asia	Southeast Asia, East Asia, and Oceania	Association between 24‐h urinary sodium and potassium excretion and blood pressure among Chinese adults aged 18–69 years	Salt Reduction and Hypertension Prevention Project (SRHPP)	2021	10.1038/s41598-021-83049-8	2017	1424	Adults aged 18-69 years	No	Urine	24 hour urine	1449.3	mg/day	1214	3811.4		mg/day
China	Asia	East Asia	Southeast Asia, East Asia, and Oceania	The Dietary Intake and Its Features across Four Seasons in the Metropolis of China	Shanghai Diet and Health Survey (SDHS)	2019	10.3177/jnsv.65.52	2012-2014	1704	General population aged ≥15 years	No	Urine	24 hour dietary recall	2301.1	mg/day	2033.46	4899.1	2897	mg/day
China	Asia	East Asia	Southeast Asia, East Asia, and Oceania	Dietary intake and practises in the Hong Kong Chinese population	Dietary intake and practices in the Hong Kong Chinese population	1998	10.1136/jech.52.10.631	1995-1996	1010	Adults aged 25-74 years of the Hong Kong Chinese population	No	Dietary	Food frequency questionnaire	2410	mg/day	816	1172	796	mg/day	2619	839	2202	793	1260	923	1084	669
China	Asia	East Asia	Southeast Asia, East Asia, and Oceania	Prevalence, awareness, treatment and control of hypertension and sodium intake in Zhejiang Province, China: A cross-sectional survey in 2017	Prevalence, awareness, treatment and control of hypertension and sodium intake in Zhejiang Province, China: A cross-sectional survey in 2017	2019	10.1371/journal.pone.0226756	2016-2017	1499	Adults aged 18-69 years in the Zhejiang province	No	Urine	24 hour urine	1445.73	mg/day	26.13	3806.96	67.16	mg/day
Japan	Asia	High‐income Asia Pacific	High-income	Nutrient Profiles of Dishes Consumed by the Adequate and High-Salt Groups in the 2014–2018 National Health and Nutrition Survey, Japan	National Health and Nutrition Survey, Japan (2014-2018)	2021	10.3390/nu13082591	2014-2018	35915	Adults aged 18-74 years	No	Dietary	24 hour food diary	2372	mg/day	900	3850.5	1233	mg/day
US	North America	High-income North America	High-income	Intersalt:an international study of electrolyte excretion and blood pressure. Results for 24 hour urinary sodium and potassium excretion	INTERSALT	1988	10.1136/bmj.297.6644.319	1982-1985	1150	Adults aged 20-59 years	No	Urine	24 hour urine	1722.6	mg/day	883.7	3108.45	1463.2	mmol/day
Japan	Asia	High‐income Asia Pacific	High-income	Socioeconomic Status Associated With Urinary Sodium and Potassium Excretion in Japan: NIPPON DATA2010	National Integrated Project for Prospective Observation of Non-communicable Disease and its Treds in the Aged 2010 (NIPPON 2010)	2018	10.2188/jea.JE20170253	2010	2560	Adults aged ≥20 years	No	Urine	Casual urine sample	1634.1	mg/day	310	4007.75	885	mg/day	1657.5	304	1610.7	315	4052.6	890	3962.9	880
Japan	Asia	High‐income Asia Pacific	High-income	Urinary Excretion of Sodium and Potassium in a Screened Cohort in Okinawa, Japan	General population who visited the Okinawa General Health Maintenance Association (OGHMA)	2002	10.1291/hypres.25.731	1997-1998	2411	Okinawa General Health Maintenance Association (OGHMA) cohort	No	Urine	Fasting morning urine	2039.7	mg/day	507	4112.4	1104	mg/day	2106	488	1969.5	526.5	4209	1115.5	4013.5	1092
Japan	Asia	High‐income Asia Pacific	High-income	Relations between protein intake and blood pressure in Japanese men and women: the Circulatory Risk in Communities Study (CIRCS)	Circulatory Risk in Community Study (CIRCS)	2009	10.3945/ajcn.2008.27109	1973-1997	7585	Adults aged 40-65 years in 5 communities	No	Dietary	24 hour dietary recall	2659.8	mg/day	1698	4892.1	3405	mg/day	2753.4	1614	2580	1557	5335.4	3945	4510.9	3050
Japan	Asia	High‐income Asia Pacific	High-income	Inverse relationship between urinary markers of animal protein intake and blood pressure in Chinese: results from the WHO Cardiovascular Disease and Alimentary Comparison (CARDIAC) Study	WHO Cardiovascular Disease and Alimentary Comparison (CARDIAC) Study	2002	10.1093/ije/31.1.227	1985-1999	1135	Adults aged 48-56 years	No	Urine	24 hour urine	1365	mg/day	811	4376.9	1940	mg/day	1482	850	1248	772	4717.3	1950	4034.2	1930
Japan	Asia	High‐income Asia Pacific	High-income	Factors correlated with plasma renin activity in general Japanese population	Molecular epidemiological study, Takahata	2009	10.1007/s10157-008-0114-x	2004-2005	2056	Adults aged 40-87 years in Takahata town in northern Japan	No	Urine	Spot urine sample	2226.9	mg/day	454	4974.9	1304	mg/day	2308.8	503.1	2141.1	406	5227.9	1409.9	4721.9	1198
Japan	Asia	High‐income Asia Pacific	High-income	Development of a Mediterranean diet score adapted to Japan and its relation to obesity risk	Development of a Mediterranean diet score adapted to Japan and its relation to obesity risk	2016	10.3402/fNA.v60.32172	NA	1048	Employees at 8 workplaces and 62 universities	No	Dietary	Food frequency questionnaire	3002.7	mg/day	787	NA
Japan	Asia	High‐income Asia Pacific	High-income	Application of the Healthy Eating Index-2015 and the Nutrient-Rich Food Index 9.3 for assessing overall diet quality in the Japanese context: Different nutritional concerns from the US	National Health and Nutrition Survey, Japan (2012)	2020	10.1371/journal.pone.0228318	2012	19717	All non-institutionalised individuals aged ≥1 year excluding pregnant/lactating women	No	Dietary	24 hour food diary	2820	mg/day	846	2139	1541	mg/day	2632	799	3008	846	2001	1472	2300	1564
Japan	Asia	High‐income Asia Pacific	High-income	Consumption of sodium and salted foods in relation to cancer and cardiovascular disease: the Japan Public Health Center–based Prospective Study	Japan Public Health Center–based Prospective Study	2010	10.3945/ajcn.2009.28587	1995-1998	77500	Adults aged 40-69 years	No	Dietary	Food frequency questionnaire	2818	mg/day	1514	4829		mg/day
Japan	Asia	High‐income Asia Pacific	High-income	The World Health Organization's Healthy Diet Indicator and its associated factors: A cross-sectional study in central Kinki, Japan	Cross-sectional study in central Kinki	2018	10.1016/j.pmedr.2018.09.011	2015	1370	Adults aged 18-84 years	No	Dietary	Food frequency questionnaire	2622	mg/day		NA
Japan	Asia	High‐income Asia Pacific	High-income	Associations of dietary magnesium intake with mortality from cardiovascular disease: The JACC study	The Japan Collaborative Cohort Study	2012	10.1016/j.atherosclerosis.2012.01.034	1988-1990	58616	Adults aged 40-79 years	No	Dietary	Food frequency questionnaire	2371.1	mg/day		2127.8		mg/day	2353	271.4	2389	249	2217.8	547	2037.8	496
Japan	Asia	High‐income Asia Pacific	High-income	Relationship of Blood Pressure to Sodium and Potassium Excretion in Japanese women	Relationship of Blood Pressure to Sodium and Potassium Excretion in Japanese women	1989	10.1620/tjem.158.269	1985	7441	Females aged 40-69 years	No	Urine	Spot urine	2191.8	mg/day	468	3723.7	1055.7	mg/day
Japan	Asia	High‐income Asia Pacific	High-income	Applicability of the Stages of Change Model for Analyzing Fruit and Vegetable Intake in Relation to Urinary Potassium Excretion: Baseline Results from the High-Risk and Population Strategy for Occupational Health Promotion (HIPOP-OHP) Study	High-Risk and Population strategy for Occupational Health Promotion (HIPOP-OHP) Study	2004	10.1291/hypres.27.843	1999-2000	6774	Adults in 12 worksites	No	Urine	Spot urine	1665.3	mg/day	351	NA
Austria	Europe	Western Europe	High-income	Österreichischer Ernährungsbericht 2017	Österreichischer Ernährungsbericht 2017	2017	ISBN 978-3-903099-32-6	2014-2016	2018	Adults aged 18-64 living in private accomodation	No	Dietary	24 hour dietary recall	2922.5	mg/day	1020.3	2496.6	1212	mg/day	3195	1129	2650	911	2856.3	1338	2137.3	1086.3
UK	Europe	Western Europe	High-income	Associations between yogurt consumption and nutrient intake in the United Kingdom	NDNS	2021	10.1017/jns.2021.63	2014-2017	3976	Participants aged >1.5 years and older	No	Dietary	24 hour dietary recall	2029	mg/day	1711	1771.5	1549	mg/day
South Africa	Africa	Southern Sub‐Saharan Africa	Sub‐Saharan Africa	Effect of South Africa’s interim mandatory salt reduction programme on urinary sodium excretion and blood pressure	Nested study of WHO-SAGE	2021	10.1016/j.pmedr.2021.101469	2015-2019	1298	Community dwelling adults	No	Urine	24 hour urine	1201	mg/day	177.22	2442	304	mg/day
Mexico	North America	Central Latin America	Latin America and Caribbean	Dietary Sodium and Potassium Intake: Data from the Mexican National Health and Nutrition Survey 2016	Mexican National Health and Nutrition Survey 2016	2022	10.3390/nu14020281	2016	4219	Inhabitants in private homes in Mexico	No	Dietary	24 hour dietary recall	2559.65	mg/day	5622.75	2807.83	5804.25	mg	2765.2		2364.23		2959.03		2631.63
Hungary	Europe	Central Europe	Central Europe, Eastern Europe, and Central Asia	DIETARY SURVEY IN HUNGARY, 2009. PART II: VITAMINS, MACRO- AND MICROELEMENTS, FOOD SUPPLEMENTS AND FOOD ALLERGY	Hungarian nutritional survey	2011	10.1556/AAlim.40.2011.2.14	2009	3077	Hungarian adults	No	Dietary	Food frequency questionnaire	2800	mg	700	6000	1900	mg	3100	800	2600	600	7100	1900	5100	1300
Latvia	Europe	Eastern Europe	Central Europe, Eastern Europe, and Central Asia	NUTRITION AND LIFESTYLE IN THE BALTIC REPUBLICS	NUTRITION AND LIFESTYLE IN THE BALTIC REPUBLICS	1999	EUR/ICP/LVNG 02 03 04 E67884	1997	2300	Representative samples of the national population aged between 19 and 64 years	No	Dietary	24 hour dietary recall	3660.5	mg/day	1891				4246	2187	3075	1596
Lithuania	Europe	Eastern Europe	Central Europe, Eastern Europe, and Central Asia	NUTRITION AND LIFESTYLE IN THE BALTIC REPUBLICS	NUTRITION AND LIFESTYLE IN THE BALTIC REPUBLICS	1999	EUR/ICP/LVNG 02 03 04 E67884	1997	3738	Representative samples of the national population aged between 20 and 64 years	No	Dietary	24 hour dietary recall	4679.5	mg/day	2705.5				4905	2698	4454	2713
Estonia	Europe	Eastern Europe	Central Europe, Eastern Europe, and Central Asia	NUTRITION AND LIFESTYLE IN THE BALTIC REPUBLICS	NUTRITION AND LIFESTYLE IN THE BALTIC REPUBLICS	1999	EUR/ICP/LVNG 02 03 04 E67884	1997	2015	Representative samples of the national population aged between 19 and 64 years	No	Dietary	24 hour dietary recall	3405	mg/day	1569				3760	1818	3050	1320
Ireland	Europe	Western Europe	High-income	Sodium and Potassium Intakes and Their Ratio in Adults (18–90 y): Findings from the Irish National Adult Nutrition Survey	National Adult Nutrition Survey (NANS)	2020	10.3390/nu12040938	2008-2010	1500	Community dwelling adults ≥18 years old	Yes	Dietary	4 day food diary	3055	mg/day	886	2501	737	mg/day	3417	864	2703	756	2877	696	2134	572
Ireland	Europe	Western Europe	High-income	Sodium and Potassium Intakes and Their Ratio in Adults (18–90 y): Findings from the Irish National Adult Nutrition Survey	National Adult Nutrition Survey (NANS)	2020	10.3390/nu12040938	2008-2010	1121	Community dwelling adults ≥18 years old	Yes	Urine	Spot morning urine	3290	mg/day	NA	4078	NA	mg/day	3894		2686		4631		3525
Belgium	Europe	Western Europe	High-income	Under- and Overreporting of Energy Intake using Urinary Cations as Biomarkers: Relation to Body Mass Index	Belgian Interuniversity Research on Nutrition and Health	2000	10.1093/aje/152.5.453	1981-1984	4122	Randomized sample of the population drawn from 42 counties	Yes	Urine	24 hour urine	2675.4	mg/day	854	3353.4	1447	mg/day	2886	939.9	2464.8	768.3	3698.4	1513.4	3006	1382.2
Belgium	Europe	Western Europe	High-income	Under- and Overreporting of Energy Intake using Urinary Cations as Biomarkers: Relation to Body Mass Index	Belgian Interuniversity Research on Nutrition and Health	2000	10.1093/aje/152.5.453	1981-1984	11302	Randomized sample of the population drawn from 42 counties	Yes	Dietary	24 hour dietary recall	3478	mg/day	1066	2110.25	1044	mg/day	3818	1236	3139.5	897	2481.7	1244	1738.8	844
Czech Republic	Europe	Central Europe	Central Europe, Eastern Europe, and Central Asia	Dietary habits in three Central and Eastern European countries: the HAPIEE study	Healt, Alcohol and Psychosocial factors in Eastern Europe (HAPIEE)	2009	10.1186/1471-2458-9-439	2002-2005	7913	Adults aged 45-69 years	No	Dietary	Food frequency questionnaire	3435.5	mg/day	1259	NA
Russia	Europe	Eastern Europe	Central Europe, Eastern Europe, and Central Asia	Dietary habits in three Central and Eastern European countries: the HAPIEE study	Healt, Alcohol and Psychosocial factors in Eastern Europe (HAPIEE)	2009	10.1186/1471-2458-9-439	2002-2005	9098	Adults aged 45-69 years	No	Dietary	Food frequency questionnaire	3491	mg/day	1160	NA
Poland	Europe	Central Europe	Central Europe, Eastern Europe, and Central Asia	Dietary habits in three Central and Eastern European countries: the HAPIEE study	Healt, Alcohol and Psychosocial factors in Eastern Europe (HAPIEE)	2009	10.1186/1471-2458-9-439	2002-2005	9859	Adults aged 45-69 years	No	Dietary	Food frequency questionnaire	3751.5	mg/day	1360	NA
UK	Europe	Western Europe	High-income	Nutritional methods in the European Prospective Investigation of Cancer in Norfolk	European Prospective Investigation of Cancer (EPIC) -Norfolk	2000	10.1079/PHN2000102	1993-1997	23003	Free living individuals aged 45-75 years	No	Dietary	Food frequency questionnaire	3861	mg/day	916	NA			3861	897	3861	936
UK	Europe	Western Europe	High-income	Nutritional methods in the European Prospective Investigation of Cancer in Norfolk	European Prospective Investigation of Cancer (EPIC) -Norfolk	2000	10.1079/PHN2000102	1993-1997	2117	Free living individuals aged 45-75 years	No	Dietary	7 day diary	3120	mg/day	682	NA			3315	702	2925	663
India	Asia	South Asia	South Asia	Potassium Intake in India: Opportunity for Mitigating Risks of High-Sodium Diets	Potassium Intake in India: Opportunity for Mitigating Risks of High-Sodium Diets	2019	10.1016/j.amepre.2019.09.017	2012-2013	1397	Adults living in urban India (urban Delhi) or rural India (Haryana)	Yes	Urine	24 hour urine	1375.5	mg/day	790	3109.5	1924.5	mg/day	1416	873	1343	734	3360	2121	2913.5	1725
India	Asia	South Asia	South Asia	Potassium Intake in India: Opportunity for Mitigating Risks of High-Sodium Diets	Potassium Intake in India: Opportunity for Mitigating Risks of High-Sodium Diets	2019	10.1016/j.amepre.2019.09.017	2012-2013	1397	Adults living in urban India (urban Delhi) or rural India (Haryana)	Yes	Dietary	24 hour dietary recall	1114.5	mg/day	719	2687	776	mg/day	1135	683	1099	666	2654	765	2719	781
China	Asia	East Asia	Southeast Asia, East Asia, and Oceania	Association patterns of urinary sodium, potassium, and their ratio with blood pressure across various levels of salt-diet regions in China	PURE	2018	10.1038/s41598-018-25097-1	2005-2009	43042	Adults aged 35-70 years	No	Urine	Fasting morning urine	2071	mg/day	535	5588	1839	mg/day
India	Asia	South Asia	South Asia	PURE	PURE			2012	4902	Community dwelling	no	Urine	Fasting morning urine	1626	mg/day	732	4174	1303	mg/day
South Africa	Africa	Southern Sub‐Saharan Africa	Sub‐Saharan Africa	PURE	PURE			2012	2422	Community dwelling	no	Urine	Fasting morning urine	1868	mg/day	487	4489	1605	mg/day
Colombia	South America	Central Latin America	Latin America and Caribbean	PURE	PURE			2012	4513	Community dwelling	no	urine	Fasting morning urine	2329	mg/day	597	4890	1483
Brazil	South America	Tropical Latin America	Latin America and Caribbean	PURE	PURE			2012	5323	Community dwelling	No	Urine	Fasting morning urine	2319	mg/day	530	4573	1474	mg/day
Sweden	Europe	Western Europe	High-income	PURE	PURE			2012	4076	Community dwelling	No	Urine	Fasting morning urine	2605	mg/day	582	4365	1366	mg/day
Iran	Asia	North Africa and Middle East	North Africa and Middle East	PURE	PURE			2012	5794	Community dwelling	no	urine	fasting morning urine	2241	mg/day	536	4639	1322	mg/day
Canada	North America	High‐income North America	High-income	PURE	PURE			2012-2013	9744	Community dwelling	No	Urine	24 hour urine	2473	mg/day	558	3914	1288	mg/day
Argentina	South America	Southern Latin America	High-income	PURE	PURE			2012	6529	Community dwelling	No	Urine	Fasting moring urine	1739	mg/day	405	4639	1322	mg/day
Poland	Europe	Central Europe	Central Europe, Eastern Europe, and Central Asia	PURE	PURE			2012	1964	Community dwelling	No	Urine	Fasting morning urine	2114	mg/day	593	4708	1437	mg/day
Malaysia	Asia	Southeast Asia	Southeast Asia, East Asia, and Oceania	PURE	PURE			2012	4864	Community dwelling	no	Urine	Fasting morning urine	1897	mg/day	443	3782	1253	mg/day
Bangladesh	Asia	South Asia	South Asia	PURE	PURE			2012	1384	Community dwelling	No	Urine	Fasting morning urine	1947	mg/day	495	5014	1462	mg/day
Turkey	Europe	North Africa and Middle East	North Africa and Middle East	PURE	PURE			2012	3935	Community dwelling	No	Urine	Fasting morning urine	2524	mg/day	571	5318	1600	mg/day
Palestine	Asia	North Africa and Middle East	North Africa and Middle East	PURE	PURE			2012	1854	Community dwelling	no	Urine	Fasting morning urine	1854	mg/day	860	4740	1904	mg/day
Nigeria	Africa	Western Sub‐Saharan Africa	Sub‐Saharan Africa	The Prevalence of Hypertension in Seven Populations of West African Origin	International Collaborative Study of Hypertension in Blacks	1997	10.2105/ajph.87.2.160	1991-1994	2509	Adults aged ≥25 years from stable residential communities of Nigeria	No	Urine	24 hour urine	1907.1	mg/day	1032.3	2794.5	1750.3	mg/day
Cameroon	Africa	Western Sub‐Saharan Africa	Sub‐Saharan Africa	The Prevalence of Hypertension in Seven Populations of West African Origin	International Collaborative Study of Hypertension in Blacks	1997	10.2105/ajph.87.2.160	1991-1994	2828	Adults aged ≥25 years from stable residential communities of rural and urban Cameroon	No	Urine	24 hour urine	1251.9	mg/day	797.6	1396.1	832.6	mg/day
St. Lucia	North America	Caribbean	Latin America and Caribbean	The Prevalence of Hypertension in Seven Populations of West African Origin	International Collaborative Study of Hypertension in Blacks	1997	10.2105/ajph.87.2.160	1991-1994	1089	Enumeration areas in St. Lucia	No	Urine	24 hour urine	2909.5	mg/day	1493.6	3355.7	1437.5	mg/day
Jamaica	North America	Caribbean	Latin America and Caribbean	The Prevalence of Hypertension in Seven Populations of West African Origin	International Collaborative Study of Hypertension in Blacks	1997	10.2105/ajph.87.2.160	1991-1994	1257	Enumeration areas in Jamaica	No	Urine	24 hour urine	2117.7	mg/day	1544.5	3302.8	1230.5	mg/day
UK	Europe	Western Europe	High-income	Changes in intake of key nutrients over 17 years during adult life of a British birth cohort	National Birth Cohort Study	2005	10.1079/BJN20041404	1982-1989	1253	Singleton legitimate births in England, Scotland and Wales. Dta collected at age 36, 43, 53 years.	No	Dietary	48 hour dietary recall	3185.3	mg/day	879	2856.3	883.5	mg/day	3549.5	954.9	2821	804	3307.5	997	2405	770.9
UK	Europe	Western Europe	High-income	Changes in intake of key nutrients over 17 years during adult life of a British birth cohort	National Birth Cohort Study	2005	10.1079/BJN20041404	1999	1253	Singleton legitimate births in England, Scotland and Wales. Dta collected at age 36, 43, 53 years.	No	Dietary	5 day food diary	3416	mg/day	858.5	2779.5			3611	913	3221	804	3142	996	2417	804
Greece	Europe	Western Europe	High-income	Variation in intakes of calcium, phosphorus, magnesium, iron and potassium in 10 countries in the European into Cancer and Nutrition study Prospective Investigation into Cancer and Nutrition study	European Prospective Investigation into Cancer and Nutrition study Prospective Investigation into Cancer and Nutrition study (EPIC)	2009	10.1038/ejcn.2009.77	1992-2000	2684	Adults aged 20-85 years	No	Dietary	24 hour dietary recall	3133	mg/day	1206	NA			3536	1339	2730	1073
Spain	Europe	Western Europe	High-income	Variation in intakes of calcium, phosphorus, magnesium, iron and potassium in 10 countries in the European into Cancer and Nutrition study Prospective Investigation into Cancer and Nutrition study	European Prospective Investigation into Cancer and Nutrition study Prospective Investigation into Cancer and Nutrition study (EPIC)	2009	10.1038/ejcn.2009.77	1992-2000	3220	Blood donors aged 20-85 years	No	Dietary	24 hour dietary recall	3957.1	mg/day	2779	NA			3635.8	3127	3478	2431
Germany	Europe	Western Europe	High-income	Variation in intakes of calcium, phosphorus, magnesium, iron and potassium in 10 countries in the European into Cancer and Nutrition study Prospective Investigation into Cancer and Nutrition study	European Prospective Investigation into Cancer and Nutrition study Prospective Investigation into Cancer and Nutrition study (EPIC)	2009	10.1038/ejcn.2009.77	1992-2000	4415	Adults aged 20-85 years	No	Dietary	24 hour dietary recall	3406	mg/day	1739	NA			3687	1904	3125	1575
The Netherlands	Europe	Western Europe	High-income	Variation in intakes of calcium, phosphorus, magnesium, iron and potassium in 10 countries in the European into Cancer and Nutrition study Prospective Investigation into Cancer and Nutrition study	European Prospective Investigation into Cancer and Nutrition study Prospective Investigation into Cancer and Nutrition study (EPIC)	2009	10.1038/ejcn.2009.77	1992-2000	3980	Adults aged 20-85 years, women attending breast screening	No	Dietary	24 hour dietary recall	3770.7	mg/day	1605	NA			4283	1376	3514	1603
Denmark	Europe	Western Europe	High-income	Variation in intakes of calcium, phosphorus, magnesium, iron and potassium in 10 countries in the European into Cancer and Nutrition study Prospective Investigation into Cancer and Nutrition study	European Prospective Investigation into Cancer and Nutrition study Prospective Investigation into Cancer and Nutrition study (EPIC)	2009	10.1038/ejcn.2009.77	1992-2000	3917	Adults aged 20-85 years	No	Dietary	24 hour dietary recall	3724.5	mg/day	1856	NA			4114.5	2017	3334.5	1696
Sweden	Europe	Western Europe	High-income	Variation in intakes of calcium, phosphorus, magnesium, iron and potassium in 10 countries in the European into Cancer and Nutrition study Prospective Investigation into Cancer and Nutrition study	European Prospective Investigation into Cancer and Nutrition study Prospective Investigation into Cancer and Nutrition study (EPIC)	2009	10.1038/ejcn.2009.77	1992-2000	6050	Adults aged 20-85 years	No	Dietary	24 hour dietary recall	3364.5	mg/day	1760.5	NA			3702.5	1945	3026.5	1576
Norway	Europe	Western Europe	High-income	Variation in intakes of calcium, phosphorus, magnesium, iron and potassium in 10 countries in the European into Cancer and Nutrition study Prospective Investigation into Cancer and Nutrition study	European Prospective Investigation into Cancer and Nutrition study Prospective Investigation into Cancer and Nutrition study (EPIC)	2009	10.1038/ejcn.2009.77	1992-2000	1797	Adults aged 20-85 years	No	Dietary	24 hour dietary recall	3370.5	mg/day	1568	NA			NA	NA	3370.5	1568
France	Europe	Western Europe	High-income	Variation in intakes of calcium, phosphorus, magnesium, iron and potassium in 10 countries in the European Prospective Investigation into Cancer and Nutrition study Prospective Investigation into Cancer and Nutrition study	European Prospective Investigation into Cancer and Nutrition study Prospective Investigation into Cancer and Nutrition study (EPIC)	2009	10.1038/ejcn.2009.77	1992-2000	4735	female members of a health insurance scheme for state school employees	No	Dietary	24 hour dietary recall	3350.5	mg/day	2425	NA			NA	NA	3350.5	2425
Japan	Asia	High‐income Asia Pacific	High-income	Nutrient intakes of middle-aged men and women in China, Japan, United Kingdom, and United States in the late 1990s: The INTERMAP Study	INTERMAP	2003	10.1038/sj.jhh.1001605	1997-1999	1145	Adults aged 40-59 years	No	Urine	24 hour urine	1905.5	mg/day	590.5	4560.5	1261.5	mg/day	1920	519	1891	541	4843	1302	4278	1221
US	North America	High-income North America	High-income	Nutrient intakes of middle-aged men and women in China, Japan, United Kingdom, and United States in the late 1990s: The INTERMAP Study	INTERMAP	2003	10.1038/sj.jhh.1001605	1997-1999	2195	Adults aged 40-59 years	No	Urine	24 hour urine	2247	mg/day	768	3737	1273	mg/day	2512	839	1982	697	4202	1436	3272	1110
